# Supplementary material for: Clinical variant interpretation comparing two saturation genome editing-based functional studies for BRCA2
Source: Front Genet. 2026 Apr 24;17:1803717. doi: 10.3389/fgene.2026.1803717 (PMC13152255; doi:10.3389/fgene.2026.1803717)
Supplement: Supplementary file 1 [file Table1.xlsx]

## Sheet: S1
Supplementary Table S1. Clinicopathological information of patients who had variants with discordant functional results between the HAP1-SGE and mES-SGE studies
Cohort No.	Reference sequence	Nucleotide change	Amino acid change	Sex	Cancer (age at diagnosis)	Breast cancer					Ovarian cacer		Family Hx.	Other PV
						Site	Histology	Grade	ER/PR/HER2/Ki-67*	Subtype	Histology	Grade
1	NM_000059.4	c.7436-4A>G	p.?	M	BrCa (69)	Left	Invasive ductal carcinoma	2	+/+/-/1+	Luminal A			BrCa (mother)
2	NM_000059.4	c.7436-4A>G	p.?	F	BrCa (40)	Left	Invasive ductal carcinoma	3	+/+/-/2+	Luminal B			BrCa (maternal aunt)
3	NM_000059.4	c.7481G>T	p.(Arg2494Leu)	F	BrCa (35)	Right	Invasive ductal carcinoma	3	-/-/-/4+	Basal-like			None
4	NM_000059.4	c.7661G>T	p.(Ser2554Ile)	F	BrCa (55)	Left	Invasive ductal carcinoma	3	-/-/-/4+	Basal-like			BrCa (sister)
5	NM_000059.4	c.7691C>G	p.(Thr2564Ser)	F	Bilateral BrCa (66)	Right	Invasive ductal carcinoma	2	+/+/-/1+	Luminal A			None
						Left	Invasive ductal carcinoma	1	+/+/-/1+	Luminal A
6	NM_000059.4	c.7691C>G	p.(Thr2564Ser)	F	BrCa (26)	Right	Ductal carcinoma in situ	2	+/+/-/1+	Luminal A			None
7	NM_000059.4	c.7691C>G	p.(Thr2564Ser)	F	BrCa (57)	Left	Invasive ductal carcinoma	3	-/-/-/3+	Basal-like			None
8	NM_000059.4	c.7691C>G	p.(Thr2564Ser)	F	BrCa (51)	Right	Invasive ductal carcinoma	2	+/+/-/1+	Luminal A			BrCa (maternal grandmother), Others (father)
9	NM_000059.4	c.7691C>G	p.(Thr2564Ser)	F	BrCa (42)	Right	Invasive ductal carcinoma	2	+/+/-/1+	Luminal A			BrCa (2 maternal aunts), Others (paternal uncle)
10	NM_000059.4	c.7691C>G	p.(Thr2564Ser)	F	BrCa (56)	Left	Invasive ductal carcinoma	2	+/-/-/1+	Luminal A			BrCa (mother, sister)
11	NM_000059.4	c.7691C>G	p.(Thr2564Ser)	F	BrCa (58), OvCa (58)	Right	Ductal carcinoma in situ	1	+/+/-/1+	Luminal A	Endometrioid carcinoma	3	None	NM_000059.4(BRCA2):c.1399A>T, p.(Lys467*), heterozygous
12	NM_000059.4	c.7691C>G	p.(Thr2564Ser)	F	BrCa (40)	Right	Invasive ductal carcinoma	2	+/+/-/1+	Luminal A			BrCa (paternal aunt), Others (paternal uncle)
13	NM_000059.4	c.7691C>G	p.(Thr2564Ser)	F	BrCa (42)	Left	Invasive lobular carcinoma	2	+/+/-/1+	Luminal A			BrCa (mother)
14	NM_000059.4	c.7691C>G	p.(Thr2564Ser)	F	BrCa (47)	Left	Invasive ductal carcinoma	3	-/-/-/3+	Basal-like			BrCa (paternal aunt), OvCa (paternal aunt)	NM_000059.4(BRCA2):c.1399A>T, p.(Lys467*), heterozygous
15	NM_000059.4	c.7691C>G	p.(Thr2564Ser)	F	BrCa (48)	Right	Invasive lobular carcinoma	1	+/+/-/1+	Luminal A			BrCa (2 sisters)
16	NM_000059.4	c.7691C>G	p.(Thr2564Ser)	F	OvCa (65)						Serous carcinoma	3	BrCa & OvCa (sister)	NM_007294.4(BRCA1):c.5030_5033del, p.(Thr1677Ilefs*2), heterozygous
17	NM_000059.4	c.7691C>G	p.(Thr2564Ser)	F	OvCa (40)						Clear cell carcinoma	3	None
18	NM_000059.4	c.7691C>G	p.(Thr2564Ser)	F	BrCa (36)	Left	Invasive ductal carcinoma	3	-/-/-/4+	Basal-like			None
19	NM_000059.4	c.7691C>G	p.(Thr2564Ser)	F	BrCa (38)	Right	Ductal carcinoma in situ	1	+/+/-/1+	Luminal A			None
20	NM_000059.4	c.7691C>G	p.(Thr2564Ser)	F	OvCa (55)						Endometrioid carcinoma	1	None
21	NM_000059.4	c.7691C>G	p.(Thr2564Ser)	F	BrCa (37)	Left	Invasive ductal carcinoma	1	+/+/-/1+	Luminal A			None
22	NM_000059.4	c.7691C>G	p.(Thr2564Ser)	F	BrCa (54)	Left	Invasive ductal carcinoma	1	-/-/-/1+	Basal-like			Others (father)
23	NM_000059.4	c.7691C>G	p.(Thr2564Ser)	F	BrCa (40)	Right	Invasive ductal carcinoma	1	+/+/-/1+	Luminal A			BrCa (maternal aunt), Others (paternal uncle, maternal aunt)
24	NM_000059.4	c.7691C>G	p.(Thr2564Ser)	F	Thyroid cancer (NA), BrCa (52)	NA	NA	NA	NA	NA			None
25	NM_000059.4	c.7691C>G	p.(Thr2564Ser)	F	OvCa (56)						NA	NA	None
26	NM_000059.4	c.7691C>G	p.(Thr2564Ser)	F	BrCa (57)	Right	Ductal carcinoma in situ	NA	NA	NA			None
27	NM_000059.4	c.7691C>G	p.(Thr2564Ser)	F	BrCa (46), OvCa (58)	NA	NA	NA	NA	NA	Serous carcinoma	3	Others (brother)	NM_007294.4(BRCA1):c.5030_5033del, p.(Thr1677Ilefs*2), heterozygous
28	NM_000059.4	c.7691C>G	p.(Thr2564Ser)	F	Bilateral BrCa (47)	Right	Invasive ductal carcinoma	3	+/-/+/1+	HER2			Others (paternal uncle)
						Left	Ductal carcinoma in situ	1	+/+/+/2+	HER2
29	NM_000059.4	c.7691C>G	p.(Thr2564Ser)	F	BrCa (52)	Right	Invasive ductal carcinoma	3	-/-/+/1+	HER2			None
30	NM_000059.4	c.7691C>G	p.(Thr2564Ser)	F	NA	NA	NA	NA	NA	NA	NA	NA	NA
31	NM_000059.4	c.7691C>G	p.(Thr2564Ser)	F	BrCa (44)	Right	Invasive ductal carcinoma	1	+/+/-/1+	Luminal A			BrCa (sister)
32	NM_000059.4	c.7768T>C	p.(Ser2590Pro)	F	BrCa (23)	Right	Ductal carcinoma in situ	1	+/+/-/NA	Luminal			None
33	NM_000059.4	c.8156T>C	p.(Ile2719Thr)	F	Thyroid cancer (<35), BrCa (36)	Right	Invasive ductal carcinoma	3	-/-/-/3+	Basal-like			None
34	NM_000059.4	c.8342A>G	p.(Asn2781Ser)	F	Thyroid cancer (34), BrCa (43)	Right	Invasive ductal carcinoma	3	-/-/-/4+	Basal-like			Others (father)
35	NM_000059.4	c.8342A>G	p.(Asn2781Ser)	F	BrCa (50)	Right	Invasive ductal carcinoma	2	+/+/-/1+	Luminal A			BrCa (2 sisters), Others (sister, mother, father)
36	NM_000059.4	c.8342A>G	p.(Asn2781Ser)	F	Bilateral BrCa (30, 34)	Left	Invasive ductal carcinoma	2	-/-/-/4+	Basal-like			None
						Right	Invasive ductal carcinoma	3	-/-/-/3+	Basal-like
37	NM_000059.4	c.8342A>G	p.(Asn2781Ser)	F	BrCa (53)	Left	NA	NA	NA	NA			BrCa (sister)
38	NM_000059.4	c.8342A>G	p.(Asn2781Ser)	F	BrCa (39)	Right	Invasive ductal carcinoma	3	+/+/-/1+	Luminal A			Others (father, maternal aunt)
39	NM_000059.4	c.8499G>A	p.(Lys2833=)	F	BrCa (39)	Left	Ductal carcinoma in situ	1	+/+/-/1+	Luminal A			Others (aunt)
40	NM_000059.4	c.8944A>C	p.(Lys2982Gln)	F	Bilateral BrCa (72)	Right	Ductal carcinoma in situ	1	+/+/-/1+	Luminal A			Others (brother)
						Left	Mucinous carcinoma	2	+/+/-/1+	Luminal A
41	NM_000059.4	c.8944A>C	p.(Lys2982Gln)	F	BrCa (27)	Left	Mucinous carcinoma	2	+/+/-/1+	Luminal A			None
42	NM_000059.4	c.8944A>C	p.(Lys2982Gln)	F	BrCa (57)	Left	Invasive ductal carcinoma	3	-/-/-/4+	Basal-like			OvCa (sister)
43	NM_000059.4	c.8944A>C	p.(Lys2982Gln)	F	OvCa (49)						Serous carcinoma	3	None
44	NM_000059.4	c.8944A>C	p.(Lys2982Gln)	F	BrCa (42)	Left	Invasive ductal carcinoma	2	+/+/+/1+	HER2			BrCa (2 paternal aunts)
45	NM_000059.4	c.8991T>G	p.(Tyr2997*)	F	Bilateral BrCa (37, 59)	Left	Invasive ductal carcinoma	3	+/+/-/NA	Luminal			Pancreatic cancer (mother)
						Right	Ductal carcinoma in situ	2	+/+/-/1+	Luminal A
46	NM_000059.4	c.8991T>G	p.(Tyr2997*)	F	BrCa (71)	Right	Invasive ductal carcinoma	3	+/-/-/2+	Luminal B			BrCa (2 sisters)
47	NM_000059.4	c.8991T>G	p.(Tyr2997*)	F	BrCa (54), OvCa (54)	Left	Invasive lobular carcinoma	1	+/-/-/1+	Luminal A	Serous carcinoma	3	Pancreatic cancer (brother)
48	NM_000059.4	c.8991T>G	p.(Tyr2997*)	F	BrCa (31)	Right	Invasive ductal carcinoma	2	+/+/-/1+	Luminal A			None
49	NM_000059.4	c.8991T>G	p.(Tyr2997*)	F	BrCa (34)	Left	Ductal carcinoma in situ	NA	NA	NA			BrCa (mother), Others (father)
50	NM_000059.4	c.8991T>G	p.(Tyr2997*)	F	BrCa (33)	Right	Ductal carcinoma in situ	2	+/+/-/1+	Luminal A			None
51	NM_000059.4	c.8991T>G	p.(Tyr2997*)	F	BrCa (43), OvCa (48)	Right	Invasive ductal carcinoma	2	+/+/-/2+	Luminal B	Serous carcinoma	3	BrCa (sister), Others (father, sister)
52	NM_000059.4	c.8991T>G	p.(Tyr2997*)	F	BrCa (64)	Right	Invasive ductal carcinoma	2	+/+/-/2+	Luminal B			BrCa (niece), Pancreatic cancer (brother), Others (sibling)
53	NM_000059.4	c.8991T>G	p.(Tyr2997*)	F	BrCa (39)	Right	Invasive ductal carcinoma	2	+/+/-/2+	Luminal B			BrCa (paternal grandmother), Others (maternal grandmother)
54	NM_000059.4	c.9117+1G>A	p.?	F	NA	NA	NA	NA	NA	NA	NA	NA	BrCa (mother)
55	NM_000059.4	c.9232G>T	p.(Val3078Phe)	F	BrCa (29)	Left	Invasive ductal carcinoma	3	+/+/-/2+	Luminal B			Others (maternal grandfather, cousin)
56	NM_000059.4	c.9533A>C	p.(Asn3178Thr)	F	BrCa (49)	Right	Invasive ductal carcinoma	3	-/-/-/3+	Basal-like			BrCa (sister)
*Ki-67 grade: 1+, <20%; 2+, 20-50%; 3+, 50-70%; 4+, >70%.
Abbreviations: BrCa, breast cancer; ER, estrogen-receptor status; F, female; HAP1-SGE, haploid human HAP1 cell-based saturation genome editing; HER2, human epidermal growth factor receptor 2 status; M, male; mES-SGE, mouse embryonic stem cell-based saturation genome editing; NA, not available; OvCa, ovarian cancer; PR, progesterone-receptor status; PV, pathogenic variant.

## Sheet: S2
Supplementary Table S2. Comparison of SGE functional results of 21 variants that had been reviewed by expert panel
ClinVar	Reference sequence	Nucleotide change	Amino acid change	SGE functional result
				Points (HAP1-SGE)	Points (mES-SGE)	Integrated functional evidence
PV	NM_000059.4	c.7480C>T	p.(Arg2494*)	4	4	PS3
	NM_000059.4	c.7806-2A>G	p.?	4	2	PS3
	NM_000059.4	c.8023A>G	p.(Ile2675Val)	4	4	PS3
	NM_000059.4	c.8314G>T	p.(Glu2772*)	4	4	PS3
	NM_000059.4	c.8363G>A	p.(Trp2788*)	4	4	PS3
	NM_000059.4	c.8488-1G>A	p.?	4	4	PS3
	NM_000059.4	c.8951C>G	p.(Ser2984*)	4	4	PS3
	NM_000059.4	c.8969G>A	p.(Trp2990*)	4	4	PS3
	NM_000059.4	c.9105T>G	p.(Tyr3035*)	4	4	PS3
	NM_000059.4	c.9117G>A	p.(Pro3039=)	4	4	PS3
	NM_000059.4	c.9413T>G	p.(Leu3138*)	4	1	PS3
LBV	NM_000059.4	c.8505A>G	p.(Ser2835=)	-4	-4	BS3
	NM_000059.4	c.8964T>C	p.(Ser2988=)	-4	-4	BS3
	NM_000059.4	c.9285C>T	p.(Asp3095=)	-4	-4	BS3
BV	NM_000059.4	c.7469T>C	p.(Ile2490Thr)	-4	-4	BS3
	NM_000059.4	c.7521A>G	p.(Pro2507=)	-4	-4	BS3
	NM_000059.4	c.8460A>C	p.(Val2820=)	-4	-4	BS3
	NM_000059.4	c.8525G>A	p.(Arg2842His)	-2	-4	BS3
	NM_000059.4	c.8830A>T	p.(Ile2944Phe)	-4	-4	BS3
	NM_000059.4	c.8851G>A	p.(Ala2951Thr)	-4	-4	BS3
	NM_000059.4	c.8917C>T	p.(Arg2973Cys)	-2	-4	BS3
Abbreviations: BV, benign variant; HAP1-SGE, haploid human HAP1 cell-based saturation genome editing; LBV, likely benign variant; mES-SGE, mouse embryonic stem cell-based saturation genome editing; PV, pathogenic variant; SGE, saturation genome editing.

## Sheet: S3
Supplementary Table S3. Reassessment by assigning concordant SGE functional evidence for 54 variants
Serial No.	Reference sequence	Nucleotide change	Amino acid change	N of patients	Evaluation without applying SGE results		Evaluation with applying SGE results					ClinVar
					ACMG/AMP criteria	Classification	Points (HAP1-SGE)	Points (mES-SGE)	Integrated functional evidence	Final ACMG/AMP criteria	Final classification
1	NM_000059.4	c.7469T>A	p.(Ile2490Lys)	1	PM2_P, BP4	VUS	-4	-4	BS3	PM2_P, BS3, BP4	LBV	NA
2	NM_000059.4	c.7490A>C	p.(Lys2497Thr)	2	PM2_P, BP4	VUS	-4	-4	BS3	PM2_P, BS3, BP4	LBV	VUS
3	NM_000059.4	c.7504C>T	p.(Arg2502Cys)	4	BA1, BS3, BP4	BV	-4	-4	BS3	BA1, BS3, BP4	BV	VUS;LBV;BV
4	NM_000059.4	c.7522G>A	p.(Gly2508Ser)	59	PP3, BA1	BV	-4	-4	BS3	PP3, BA1, BS3	BV	VUS;LBV;BV
5	NM_000059.4	c.7523G>T	p.(Gly2508Val)	1	PM2_P	VUS	4	4	PS3	PS3, PM2_P	VUS	NA
6	NM_000059.4	c.7590A>G	p.(Gln2530=)	1	PM2_P, BP4, BP7	VUS	-4	-4	BS3	PM2_P, BS3, BP4, BP7	LBV	LBV
7	NM_000059.4	c.7592T>C	p.(Val2531Ala)	1	PM2_P, BP4	VUS	-4	-4	BS3	PM2_P, BS3, BP4	LBV	NA
8	NM_000059.4	c.7671A>C	p.(Ala2557=)	1	PM2_P, BP4, BP7	VUS	-4	-4	BS3	PM2_P, BS3, BP4, BP7	LBV	LBV
9	NM_000059.4	c.7735A>G	p.(Ile2579Val)	1	PM2_P, BP4	VUS	-4	-4	BS3	PM2_P, BS3, BP4	LBV	VUS
10	NM_000059.4	c.7787G>A	p.(Gly2596Glu)	2	PS3, PM2_P, PP3	LPV	4	4	PS3	PS3, PM2_P, PP3	LPV	LPV;VUS
11	NM_000059.4	c.7805G>A	p.(Arg2602Lys)	1	PS1_M, PP3	VUS	4	4	PS3	PS1_M, PS3, PP3	LPV	VUS
12	NM_000059.4	c.7814G>A	p.(Cys2605Tyr)	8	no applicable evidence	VUS	-2	-4	BS3	BS3	LBV	VUS
13	NM_000059.4	c.7868A>G	p.(His2623Arg)	1	PS3, PM2_P, PP3	LPV	4	4	PS3	PS3, PM2_P, PP3	LPV	PV;LPV
14	NM_000059.4	c.7870T>A	p.(Tyr2624Asn)	1	PS3, PM2_P, PP3	LPV	4	4	PS3	PS3, PM2_P, PP3	LPV	NA
15	NM_000059.4	c.7871A>G	p.(Tyr2624Cys)	1	PS3, PP3	VUS	4	2	PS3	PS3, PP3	VUS	LPV;VUS
16	NM_000059.4	c.7876T>C	p.(Trp2626Arg)	1	PS3, PM2_P, PP3	LPV	4	4	PS3	PS3, PM2_P, PP3	LPV	PV;LPV
17	NM_000059.4	c.7901T>A	p.(Met2634Lys)	3	PP3	VUS	-4	-4	BS3	PP3, BS3	LBV	VUS;LBV
18	NM_000059.4	c.8047G>C	p.(Ala2683Pro)	1	PM2_P, PP3	VUS	-4	-4	BS3	PM2_P, PP3, BS3	LBV	NA
19	NM_000059.4	c.8069T>A	p.(Val2690Asp)	1	PM2_P, PP3	VUS	4	4	PS3	PS3, PM2_P, PP3	LPV	NA
20	NM_000059.4	c.8090G>A	p.(Ser2697Asn)	7	BS1, BS3, BP4	BV	-4	-4	BS3	BS1, BS3, BP4	BV	VUS;LBV;BV
21	NM_000059.4	c.8092G>A	p.(Ala2698Thr)	1	BS1, BP4	LBV	-4	-4	BS3	BS1, BS3, BP4	BV	VUS;LBV
22	NM_000059.4	c.8165C>T	p.(Thr2722Ile)	10	PS3, PM2_P, PP3	LPV	4	4	PS3	PS3, PM2_P, PP3	LPV	LPV
23	NM_000059.4	c.8215G>C	p.(Val2739Leu)	1	BP4	VUS	-4	-4	BS3	BS3, BP4	LBV	VUS;LBV
24	NM_000059.4	c.8332-2A>C	p.?	2	PVS1, PM2_P	LPV	4	4	PS3	PVS1, PS3, PM2_P	PV	LPV
25	NM_000059.4	c.8360G>A	p.(Arg2787His)	1	BS3, BP4	LBV	-4	-4	BS3	BS3, BP4	LBV	VUS;LBV
26	NM_000059.4	c.8428A>C	p.(Ser2810Arg)	1	PM2_P, BP4	VUS	-4	-4	BS3	PM2_P, BS3, BP4	LBV	VUS
27	NM_000059.4	c.8469A>G	p.(Gln2823=)	1	PM2_P, BP4, BP7_S (RNA)	LBV	-4	-4	BS3	PM2_P, BS3, BP4, BP7_S (RNA)	BV	VUS;LBV
28	NM_000059.4	c.8479C>T	p.(Pro2827Ser)	3	PM2_P, BS3	LBV	-4	-4	BS3	PM2_P, BS3	LBV	VUS;LBV
29	NM_000059.4	c.8486A>G	p.(Gln2829Arg)	2	PVS1 (RNA), PS3, PM2_P	PV	4	4	PS3	PVS1 (RNA), PS3, PM2_P	PV	PV;LPV
30	NM_000059.4	c.8488-3C>A	p.?	1	PM2_P, PP3	VUS	-4	-4	BS3	PM2_P, PP3, BS3	LBV	VUS
31	NM_000059.4	c.8587G>A	p.(Glu2863Lys)	1	PM2_P, PP3	VUS	-4	-4	BS3	PM2_P, PP3, BS3	LBV	NA
32	NM_000059.4	c.8702G>A	p.(Gly2901Asp)	1	PP3, BA1, BS3	BV	-4	-4	BS3	PP3, BA1, BS3	BV	LBV;BV
33	NM_000059.4	c.8744C>T	p.(Ala2915Val)	1	PM2_P, BP4	VUS	-4	-4	BS3	PM2_P, BS3, BP4	LBV	VUS
34	NM_000059.4	c.8760T>A	p.(Tyr2920*)	2	PVS1, PM2_P, PM5_S	PV	4	4	PS3	PVS1, PS3, PM2_P, PM5_S	PV	NA
35	NM_000059.4	c.8850G>T	p.(Lys2950Asn)	1	BA1, BS3, BP4	BV	-4	-4	BS3	BA1, BS3, BP4	BV	VUS;LBV;BV
36	NM_000059.4	c.8909G>A	p.(Trp2970*)	2	PVS1, PM2_P, PM5_S	PV	4	4	PS3	PVS1, PS3, PM2_P, PM5_S	PV	PV
37	NM_000059.4	c.8914T>C	p.(Leu2972=)	1	PM2_P, BP4, BP7	VUS	-4	-4	BS3	PM2_P, BS3, BP4, BP7	LBV	LBV
38	NM_000059.4	c.8918G>A	p.(Arg2973His)	4	BS1_P, BS3, BP4	LBV	-4	-4	BS3	BS1_P, BS3, BP4	LBV	VUS;LBV;BV
39	NM_000059.4	c.8954-5A>G	p.?	4	PVS1 (RNA), PM2_P	LPV	4	4	PS3	PVS1 (RNA), PS3, PM2_P	PV	PV;LPV
40	NM_000059.4	c.8968T>C	p.(Trp2990Arg)	1	PM2_P	VUS	-4	-4	BS3	PM2_P, BS3	LBV	NA
41	NM_000059.4	c.9100C>G	p.(Gln3034Glu)	1	PM2_P, BP4	VUS	-4	-4	BS3	PM2_P, BS3, BP4	LBV	VUS
42	NM_000059.4	c.9104A>G	p.(Tyr3035Cys)	1	BS1_P, BS3, BP4	LBV	-4	-4	BS3	BS1_P, BS3, BP4	LBV	VUS;LBV
43	NM_000059.4	c.9111A>G	p.(Gln3037=)	1	PM2_P, BP4, BP7	VUS	-4	-4	BS3	PM2_P, BS3, BP4, BP7	LBV	LBV
44	NM_000059.4	c.9116C>T	p.(Pro3039Leu)	2	BS1_P, BS2_P, BS3, BP4	BV	-4	-4	BS3	BS1_P, BS2_P, BS3, BP4	BV	VUS;LBV;BV
45	NM_000059.4	c.9161C>G	p.(Pro3054Arg)	1	PM2_P, BP4	VUS	-4	-4	BS3	PM2_P, BS3, BP4	LBV	VUS
46	NM_000059.4	c.9166C>T	p.(His3056Tyr)	1	BP4	VUS	-4	-4	BS3	BS3, BP4	LBV	VUS
47	NM_000059.4	c.9221T>C	p.(Leu3074Pro)	6	PM2_P, PP1_M, PP3	VUS	4	4	PS3	PS3, PM2_P, PP1_M, PP3	LPV	LPV
48	NM_000059.4	c.9275A>G	p.(Tyr3092Cys)	4	PP3, BS1_P, BS3	LBV	-4	-4	BS3	PP3, BS1_P, BS3	LBV	VUS;LBV;BV
49	NM_000059.4	c.9309A>G	p.(Ile3103Met)	1	PM2_P, BP4	VUS	-4	-4	BS3	PM2_P, BS3, BP4	LBV	VUS
50	NM_000059.4	c.9403C>G	p.(Leu3135Val)	3	PM2_P, BP4	VUS	-4	-4	BS3	PM2_P, BS3, BP4	LBV	NA
51	NM_000059.4	c.9485T>G	p.(Met3162Arg)	1	PM2_P	VUS	-4	-4	BS3	PM2_P, BS3	LBV	NA
52	NM_000059.4	c.9501+1G>A	p.?	1	PVS1, PM2_P	LPV	4	4	PS3	PVS1, PS3, PM2_P	PV	PV;LPV
53	NM_000059.4	c.9501+1G>C	p.?	1	PVS1, PM2_P	LPV	2	4	PS3	PVS1, PS3, PM2_P	PV	NA
54	NM_000059.4	c.9544C>T	p.(His3182Tyr)	2	PM2_P, BP4	VUS	-4	-4	BS3	PM2_P, BS3, BP4	LBV	VUS
Abbreviations: ACMG/AMP, American College of Medical Genetics and Genomics/Association for Molecular Pathology; BV, benign variant; HAP1-SGE, haploid human HAP1 cell-based saturation genome editing; LBV, likely benign variant; LPV, likely pathogenic variant; mES-SGE, mouse embryonic stem cell-based saturation genome editing; NA, not available; PV, pathogenic variant; SGE, saturation genome editin…
